# Supplementary material for: Delphi Consensus on the Role of Venoactive Nutraceuticals in the Management of Chronic Venous Disease: A Position Statement of the Italian Society of Angiology and Vascular Medicine (SIAPAV)
Source: Nutrients. 2025 Dec 7;17(24):3830. doi: 10.3390/nu17243830 (PMC12735476; doi:10.3390/nu17243830)
Supplement: Supplementary file 1 [file nutrients-17-03830-s001.zip]

Archive with 1 entries (1 files):
- nutrients-3990489-supplementary.pdf
